# Supplementary material for: Timing of antiretroviral therapy initiation affects intact HIV reservoirs following analytical treatment interruption
Source: J Clin Invest. 2024 Oct 15;134(20):e181632. doi: 10.1172/JCI181632 (PMC11473155; doi:10.1172/JCI181632)
Supplement: Supporting data values [file jci-134-181632-s057.xlsx]

## Sheet: Figure 1A
A/E Group
	Intact					5' defective					5' defective
Participant ID	Pre-ATI	ATI	Post-ATI1	Post-ATI2		Pre-ATI	ATI	Post-ATI1	Post-ATI2		Pre-ATI	ATI	Post-ATI1	Post-ATI2
1	21	1441	96	52		52	908	136	46		225	549	316	201
2	13	270	423	94		138	125	338	78		87	82	543	104
5	9	871	22	33		47	704	76	36		35	221	39	62
6	263	929	880	38		38	149	79	65		49	80	99	101
7	53	1195	205	98		252	852	347	298		925	1391	1297	958
10	<1	<1	6	7		40	66	38	62		52	87	26	29
12	3	197	97	36		40	64	28	33		29	37	17	0
13	8	35	16	16		147	244	167	127		109	230	152	90
14	409	542	445	441		381	443	442	377		255	329	329	363
15	<1	17	7	3		20	33	20	37		13	51	25	34
17	<1	4	<1	<1		11	0	12	18		2	9	5	3
19	237	47	66	22		73	56	56	44		98	97	97	52
21	14	83	24	75		58	88	20	31		39	111	36	16
22	30	83	18	29		23	58	47	57		82	145	123	97
23	28	83	21	75		69	77	68	67		80	123	100	75
24	33	43	17	19		37	78	15	20		97	63	46	50
25	125	1820	435	161		371	1553	454	458		330	536	361	328
26	66	144	29	33		83	94	88	60		125	82	78	50
28	7	14	11	<1		29	12	12	20		15	10	34	12
29	23	163	38	58		51	84	65	61		57	58	63	62
31	7	25	4	<1		77	50	14	12		209	48	31	25
Chronic Group
	Intact					5' defective					5' defective
Participant ID	Pre-ATI	ATI	Post-ATI1	Post-ATI2		Pre-ATI	ATI	Post-ATI1	Post-ATI2		Pre-ATI	ATI	Post-ATI1	Post-ATI2
1	291	2712	167	287		261	2221	336	405		291	582	389	383
2	218	1326	285	217		815	2199	672	672		956	389	847	814
5	102	3310	203	256		483	2665	498	547		639	1180	571	583
6	65	996	192	192		359	1312	639	529		624	845	1041	1022
7	84	5479	177	263		514	7807	409	442		336	417	326	373
8	34	1527	68	39		396	1972	79	67		398	2689	560	467
9	24	248	78	56		76	336	157	156		91	176	249	179
11	117	1936	213	146		431	1865	490	523		1049	1283	1005	971
13	120	2209	372	177		818	2463	816	751		1305	1262	1234	1212
14	88	1580	235	198		554	1814	574	499		353	502	432	381
15	126	1215	187	142		757	2009	744	698		896	941	1028	941
16	84	1675	308	250		316	2011	389	263		329	576	373	165
17	26	1933	133	65		47	2004	181	114		368	988	570	539
18	16	2017	55	33		201	1956	270	242		152	410	247	452
19	407	980	332	230		1069	2023	911	1111		551	509	480	491
20	267	294	298	320		637	724	583	541		424	413	502	444
21	74	7579	438	512		400	3360	302	504		264	3683	333	343
22	19	134	7	42		35	138	36	67		74	98	39	55

## Sheet: Figure 1B
A/E	Participant ID	Fold Change	Pre-ART Intact HIV DNA
	1	4.57	21
	2	32.54	13
	5	2.44	9
	6	3.35	263
	7	3.87	53
	10	8.57	0.9
	12	32.33	3
	13	2	8
	14	1.09	409
	15	10	0.9
	17	1	0.9
	19	0.28	237
	21	1.71	14
	22	0.6	30
	23	0.75	28
	24	0.52	33
	25	3.48	125
	26	0.44	66
	28	1.57	7
	29	1.65	23
	31	0.57	7
Chronic	Participant ID	Fold Change	Pre-ART Intact HIV DNA
	1	0.57	291
	2	1.31	218
	4	2.18	40
	5	1.99	102
	6	2.95	65
	7	2.11	84
	8	2	34
	9	3.25	24
	11	1.82	117
	12	1.08	91
	13	3.1	120
	14	2.67	88
	15	1.48	126
	16	3.67	84
	17	5.12	26
	18	3.44	16
	19	0.82	407
	20	1.12	267
	21	5.92	74
	22	0.37	19

## Sheet: Figure 1C
A/E	Participant ID	Fold Change	Pre-ART Viremia	Peak Viremia
	1	4.57143	164792	164792
	2	32.5385	6065	105918
	5	2.44444	8405097	8405097
	6	3.34601	5077	21997
	7	3.86792	47854	86049
	9	0.43038	208	270233
	10	6	128	3960
	11	1.12393	80708	80708
	12	32.3333	3865	118209
	13	2	727	113416
	14	1.08802	8920	24667
	15	7	416	416
	16	234	24329	24329
	17	1	39	5248
	19	0.278481	600	25358
	21	1.71429	1216	3223
	22	0.6	4647	162388
	23	0.75	484	3262
	24	0.515152	991	1935
	25	3.48	72026	72026
	26	0.439394	4788	15247
	28	1.57143	19375	362467
	29	1.65217	2601	32048
	31	0.571429	39	2180
Chronic	Participant ID	Fold Change	Pre-ART Viremia	Peak Viremia
	1	0.573883	366558	366558
	2	1.30734	3539502	3539502
	4	2.175	151332	151332
	5	1.9902	66359	630168
	6	2.95385	1625	80143
	7	2.10714	3307736	6315485
	8	2	44574	148153
	11	1.82051	58737	78120
	12	1.07692	31514	39083
	13	3.1	216532	216532
	14	2.67045	73503	136373
	15	1.48413	206377	206377
	16	3.66667	123164	123164
	17	5.11538	31302	932174
	18	3.4375	48530	48530
	19	0.815725	286135	567765
	20	1.1161	20922	20922
	21	5.91892	1204021	2121991
	22	0.368421	28511	28511

## Sheet: Figure 1D
A/E	Participant ID	Pre-ART	Post-ATI1
	1	2.5	0
	2	0	6
	5	0	5
	6	0	0
	7	0	7.5
	9	4.5	0
	10	0	0
	11	0	4
	12	0	1
	13	0	4
	14	20.5	24.5
	15	0	0
	16	1	7.5
	17	0	7
	19	0	25.5
	21	7	0
	22	10.5	0
	23	5.5	0
	24	0	2.5
	25	0	19
	26	0	0
	29	0	0
	31	0	0
Chronic	Participant ID	Pre-ART	Post-ATI1
	1	8.5	18
	2	0	9
	4	0	2
	5	0	17.5
	6	1.5	0
	7	3	7
	8	0	14
	9	3.5	0
	11	1.5	4
	12	0	0
	13	0	7.5
	14	10	2
	15	5.5	8.5
	16	2.5	2.5
	17	0	0
	18	0	5
	19	2.5	1.5
	20	0	0
	21	0	23
	22	0	0

## Sheet: Figure 1E
		PD-L1			Perforin
A/E	Participant ID	Pre-ART	Post-ATI1		Pre-ART	Post-ATI1
	1	81.1	79.5		6712	6603
	2	55.6	49.4		3582	3994
	5	86.3	92.9		8310	11371
	6	77.1	75.7		6341	6612
	7	80.2	74.4		8559	9701
	9	82.8	95.6		6102	7650
	10	71.9	78.3		9807	9098
	11	66.2	63.5		82360	7501
	12	71.2	66.1		8025	10334
	13	48.7	55		10811	10651
	14	69.6	76.8		7366	8125
	15	82.7	83.3		8983	9667
	16	74.5	75		8779	10019
	17	98.4	89.5		5724	4808
	19	83.2	68.2		11731	9817
	21	102	94.9		8585	10720
	22	56.9	55.9		8348	7153
	23	82.6	67.5		11828	11201
	24	80.1	71.3		10007	9460
	25	71.5	94		6337	10186
	26	89.8	82.4		6667	9325
	28	76.1	88.4		15026	13598
	29	109	78.6		14339	12394
	31	99.8	90.2		20082	15030
Chronic	Participant ID	Pre-ART	Post-ATI1		Pre-ART	Post-ATI1
	1	33.2	68.1		14194	14254
	2	63.9	74.2		9131	11178
	4	57.1	67.4		7553	10239
	5	52.7	59.1		6540	8223
	6	78.1	72.3		6050	5935
	7	59.9	67.2		6473	6516
	8	44.8	46.5		8169	9294
	9	46.6	53.3		8965	8562
	11	77.3	81.6		8116	10166
	12	90.7	81.4		10832	10492
	13	69.8	79		6565	10052
	14	115	111		4098	3897
	15	83.9	76.8		11231	10148
	16	88.1	98.3		9245	11180
	17	81.4	88.5		9892	10701
	18	70.1	77		5158	8371
	19	74.2	94.5		7458	7440
	20	65.4	65.5		9358	10400
	21	67	69.1		10668	10914
	22	67.6	82.2		10604	11363

## Sheet: Figure 1F
Participant ID	A/E Pre-ATI	A/E ATI	A/E Post-ATI1		Participant ID	Chronic Pre-ATI	Chronic ATI	Chronic Post-ATI1
1	0.963	0.903	1.58		1	0.609	0.58	0.671
2	4.92	2.37	4.29		2	2.6	2.11	2.43
5	1.73	0.54	1.3		4	0.951	0.851	0.334
6	1.21	1.12	1		5	4.31	3.26	3.94
7	5.19	5.64	5.03		6	0.4	0.28	0.369
9	3.63	2.81	0.989		7	0.786	0.863	1.37
10	1.83	2.72	1.17		8	0.76	0.394	0.757
11	2.38	1.87	2.67		11	1.71	0.88	1.9
12	1.37	1.13	0.249		12	0.937	0.766	0.626
13	0.217	0.189	0.246		13	1.19	1.51	1
14	2.01	0.866	1.85		14	0.28	0.286	0.203
15	1.71	1.43	0.386		15	0.594	0.757	0.534
16	2.81	1.03	3.6		16	4.3	2.8	2.47
17	1.48	1.51	1.1		17	0.449	0.189	0.32
19	8.8	8.01	9.28		18	0.583	0.46	0.374
20	1.39		2.34		19	1.51	1.47	1.39
21	0.351	0.286	0.346		20	0.38	0.443	0.374
22	3.24	6.62	3.66		21	4.8	3.28	4.29
23	1.51	0.934	1.42		22	0.206	0.189	0.186
24	3.15	3.43	3.4
25	11.2	7.32	6.41
26	1.54	1.01	1.29
28	9.12	5.15	4.15
29	3.07	2.09	2.32
31	0.18	0.231	1.74

## Sheet: Figure 1G
%IFNg+TNFa+IL-2+CD40L+CD4+ T cells					%CD107+IFNg+TNFa+MIP-1ß+CD8+ T cells
Participant ID	A/E	Participant ID	Chronic		Participant ID	A/E	Participant ID	Chronic
1	0.021	1	0.06041		1	0.00105	1	0.37814
2	0.01268	2	0.00595		2	0.00494	2	0.04171
5	0.045498	4	0.012341		5	0.00697	4	0
6	0.015357	5	0.03461		6	0.19643	5	0.01486
7	0.04662	6	0.00879		7	0.00439	6	0.09354
10	0.01392	7	0.013485		10	0.00212	7	0.33
11	0.04608	8	0.00285		11	0.513	8	0.022
12	0.004144	11	0.00171		12	0.03	11	0.008952
13	0.054645	12	0.01865		13	0.13	12	0.17
14	0.05	13	0.024		14	0.000525	13	0.027727
15	0.00842	14	0.010458		15	0.01	14	0.769532
16	0.017102	15	0.03516		16	0.17	15	0.24436
17	0.00183	16	0.0039		17	0.00999	16	0.064
19	0.017	17	0.01676		19	0.09531	17	0.17868
20	0.009456	18	0.056		20	0.12895	18	0.04391
21	0.011	19	0.034102		21	0.05	19	0.20959
22	0.03063	20	0.008733		22	0.077	20	0.006756
23	0.00785	21	0.015		23	0.086	21	0.018
24	0.03443	22	0.016155		24	0.109041	22	0.16
25	0.014522				25	0.12
26	0.020159				26	0.209535
28	0.00649				28	0.08838
29	0.024087				29	0.065
31	0.129				31	0.03869

## Sheet: Figure 1H
%CD57dimCD16+CD57+NK cells
Participant ID	A/E	Participant ID	Chronic
1	50.38	1	45.77
2	81.72	2	46.56
5	57.7	4	31.8
6	52.72	5	63.63
7	63.97	6	44.82
10	73.14	7	25.71
11	66.74	8	64.01
12	71.14	11	71.3
13	43.99	12	53.53
14	67.37	13	50.32
15	32.24	14	21.61
16	64.76	15	33.56
17	59.94	16	31.42
19	76.21	17	33.14
21	69.9	18	63.51
22	67.8	19	18.51
23	75.97	20	59.54
24	56.78	21	47.21
25	41.11	22	61.88
26	41.33
28	65.11
29	42.71
31	16.5

## Sheet: Supplemental Figure 1A
		CXCL10			IL-2ra			IL-6
A/E	Participant ID	Pre-ART	Post-ATI1		Pre-ART	Post-ATI1		Pre-ART	Post-ATI1
	1	170	132		1262	1289		0.897	0.841
	2	123	177		1071	854		0.741	1
	5	144	240		1765	1991		3.14	1.76
	6	178	181		1679	1410		3.58	3.2
	7	104	117		1837	1945		3.88	2.64
	9	70	131		1406	1474		0.598	0.427
	10	125	147		1002	1040		0.521	0.619
	11	161	173		1109	1451		1.41	1.81
	12	114	141		1621	1393		0.519	1.15
	13	275	375		1365	1491		2.09	4.26
	14	109	160		1342	1495		1.29	1.58
	15	144	161		2223	1993		0.488	0.504
	16	131	142		1989	1747		0.844	1.64
	17	113	238		1367	1520		0.728	37.5
	19	127	162		1217	913		0.307	0.927
	21	340	272		1942	1418		2.23	4.25
	22	171	116		1033	943		1.15	0.971
	23	302	306		1502	1181		0.408	2.97
	24	134	134		884	761		0.631	0.325
	25	128	511		1055	1261		1.43	3.07
	26	1594	410		1969	2077		13	1.06
	28	148	218		1405	1468		2.45	2.7
	29	185	183		3065	1577		0.445	1.84
	31	456	363		1852	1426		2.44	2.24
Chronic	Participant ID
	1	171	135		1019	1178		0.967	1.02
	2	86.7	121		922	1062		0.501	0.578
	4	231	201		941	1132		2.96	2.01
	5	92.2	124		916	930		1.13	1.21
	6	101	128		1438	1408		1.84	2.33
	7	122	120		1074	1216		0.722	1.09
	8	129	127		853	838		0.727	1.07
	9	88.3	97.6		861	857		0.509	1.42
	11	122	129		1258	1229		1.09	1.3
	12	245	216		1419	1456		1.56	2.09
	13	99.6	143		874	813		2.78	0.85
	14	164	188		1200	1096		1.43	1.51
	15	165	171		1432	1139		2.5	1.03
	16	146	133		1442	1931		2.61	1.96
	17	144	152		742	752		0.519	0.566
	18	97.1	136		923	853		2.83	1.1
	19	150	111		976	1584		1.2	4.6
	20	97.2	107		1082	1118		2.08	1.5
	21	129	148		1290	1222		0.518	0.451
	22	339	402		1172	1329		1.67	3.57
